# Supplementary material for: Phenology and Spatial Genetic Structure of Anadenanthera colubrina (Vell.), a Resilient Species Amid Territorial Transformation in an Urban Deciduous Forest of Southeastern Brazil
Source: Genes (Basel). 2025 Mar 28;16(4):388. doi: 10.3390/genes16040388 (PMC12026557; doi:10.3390/genes16040388)
Supplement: Supplementary file 1 [file genes-16-00388-s001.zip]

Archive with 1 entries (1 files):
- genes-3531198-supplementary.pdf
